# Supplementary material for: N-of-one differential gene expression without control samples using a deep generative model
Source: Genome Biol. 2023 Nov 16;24:263. doi: 10.1186/s13059-023-03104-7 (PMC10655485; doi:10.1186/s13059-023-03104-7)
Supplement: Supplementary file 2 — Additional file 2: Table S1. Overview of the samples from GTEx. [file 13059_2023_3104_MOESM2_ESM.xlsx]

## Sheet: Hoja 1
Table S1 Overview of the samples from GTEx
Tissue Site Detail field	Number of Sample per tissue	Number of Sample in training set	Number of Sample in test set
Adipose Tissue	1293	1155	138
Adrenal Gland	274	249	25
Artery	1398	1259	139
Bladder	21	18	3
Brain	2931	2625	306
Breast	482	440	42
cell	920	826	94
Cervis Uteri	19	16	3
Colon	822	741	81
Esophagus	1577	1429	148
Fallopian Tube	9	8	1
Heart	942	852	90
Kidney	98	91	7
Liver	251	226	25
Lung	655	589	66
Nerve	659	597	62
Ovary	195	176	19
Pancreas	360	327	33
Pituitary	301	265	36
Prostate	263	237	26
Minor Salivary Gland	178	160	18
Muscle	881	775	106
Skin	1420	1302	118
Small Intestine	193	171	22
Spleen	255	232	23
Stomach	384	349	35
Testis	410	349	61
Thyroid	706	639	67
Uterus	159	138	21
Vagina	173	160	13
whole blood	852	772	80
Study NA	133	-	-
Table S1. Overview of the samples from GTEx. 31 different tissue sites are represented in the table with their corresponding sample sizes. The samples were downloaded from the Recount3 platform. The last two columns of the table represent the number of samples used in the training and test sets, respectively.
