# Supplementary material for: N-of-one differential gene expression without control samples using a deep generative model
Source: Genome Biol. 2023 Nov 16;24:263. doi: 10.1186/s13059-023-03104-7 (PMC10655485; doi:10.1186/s13059-023-03104-7)
Supplement: Supplementary file 3 — Additional file 3: Table S2. Overview of TCGA tumor and TCGA adjacent samples. [file 13059_2023_3104_MOESM3_ESM.xlsx]

## Sheet: Hoja 1
Table S2 Overview of TCGA tumor and TCGA adjacent samples
Tumor Tissue	Number of Tumor Samples	Number of Adjacent Normal Tissue Samples
Adrenocortical Carcinoma	79	0
Bladder Urothelial Carcinoma	414	19
Brain Lower Grade Glioma	532	0
Breast Invasive Carcinoma	1142	114
Colon Adenocarcinoma	505	41
Esophageal Carcinoma	185	13
Kidney Chromophobe	66	25
Kidney Renal Clear Cell Carcinoma	546	72
Kidney Renal Papillary Cell Carcinoma	291	32
Liver Hepatocellular Carcinoma	374	50
Lung Adenocarcinoma	537	64
Prostate Adenocarcinoma	506	52
Stomach Adenocarcinoma	416	37
Thyroid Carcinoma	513	59
Acute Myeloid Leukemia	178	0
Cervical Squamous Cell Carcinoma and Endocervical Adenocarcinoma	306	3
Cholangiocarcinoma	36	9
Glioblastoma Multiforme	170	5
Head and Neck squamous cell Carcinoma	504	44
Lung Squamous Cell Carcinoma	504	51
Lymphoid Neoplasm Diffuse Large B-cell Lymphoma	48	0
Mesothelioma	87	0
Ovarian Serous Cystadenocarcinoma	430	0
Pancreatic Adenocarcinoma	179	4
Rectum Adenocarcinoma	167	10
Sarcoma	263	2
Skin Cutaneous Melanoma	472	1
Testicular Germ Cell Tumors	156	0
Thymoma	120	2
Uterine Carcinosarcoma	57	0
Uterine Corpus Endometrial Carcinoma	554	35
Table S2. Overview of TCGA tumor and TCGA adjacent samples. The table presents the 31 cancer types (TCGA normal and adjacent) used in our study. The first 14 cancers are the selected ones (see Methods) used to evaluate whether the DGD finds correct comparison samples (Fig. 3C). All the cancers are used in Fig. 5C.
