# Supplementary material for: N-of-one differential gene expression without control samples using a deep generative model
Source: Genome Biol. 2023 Nov 16;24:263. doi: 10.1186/s13059-023-03104-7 (PMC10655485; doi:10.1186/s13059-023-03104-7)
Supplement: Supplementary file 4 — Additional file 4: Table S3. Clinical filters for breast cancer subtypes. [file 13059_2023_3104_MOESM4_ESM.xlsx]

## Sheet: Hoja 1
Table S3 Clinical filters for breast cancer subtypes
Column Name	Include	Exclude	Note
gdc_cases.project.primary_site	Breast
gdc_experimental_strategy	RNA-Seq
gdc_cases.demographic.gender	female
gdc_cases.diagnoses.tumor_stage		stage iv & stage x
gdc_cases.samples.sample_type	Primary Tumor
cgc_case_pathologic_stage		Stage IV & Stage X
cgc_sample_sample_type	Primary Tumor
cgc_case_age_at_diagnosis	40-70		Match with GTEX
cgc_case_new_tumor_event_after_initial_treatment	NO | NA
cgc_case_prior_diagnosis		Yes
cgc_case_gender	FEMALE
cgc_slide_percent_tumor_nuclei	50		Minimum
cgc_slide_percent_necrosis	5		Maximum
cgc_slide_percent_tumor_cells	50		Minimum
cgc_slide_percent_neutrophil_infiltration	5		Maximum
xml_history_of_neoadjuvant_treatment		Yes
xml_distant_metastasis_present_ind2	NO | NA
xml_first_nonlymph_node_metastasis_anatomic_sites	NA
gdc_cases.demographic.race	white		Only if in GTEX
cgc_case_race	WHITE		Only if in GTEX
cgc_drug_therapy_pharmaceutical_therapy_type	Chemo+NA
xml_radiation_therapy	Chemo+NA
Table S3. Clinical filters for selecting breast cancer subtypes. The table shows the clinical criteria we used to select samples from the four different subtypes of breast cancer. We downloaded the metadata associated with the samples from the Recount3 platform and applied the filters.
