# Supplementary material for: N-of-one differential gene expression without control samples using a deep generative model
Source: Genome Biol. 2023 Nov 16;24:263. doi: 10.1186/s13059-023-03104-7 (PMC10655485; doi:10.1186/s13059-023-03104-7)
Supplement: Supplementary file 5 — Additional file 5: Table S4. Expression trend of the selected 34 PAM50 genes and the number of times it was found to have a significant differential expression. [file 13059_2023_3104_MOESM5_ESM.xlsx]

## Sheet: Hoja 1
Table S4 Expression trend of the selected 34 PAM50 genes and the number of times it was found to have a significant differential expression
Gene	Basal	Her2	LumA	LumB	Basal	Her2	LumA	LumB
ANLN	up	up
BCL2				down				4
BIRC5		up		up
CCNB1				up
CDC6		up		up		3		2
CDH3			down	down
CEP55	up	up		up
EGFR				down				16
ERBB2		up				11
ESR1	down	down	up	up	4	6	16	19
FGFR4	down			down	1			5
FOXA1	down
FOXC1		down		down		6		7
GPR160	down	up	up	up	2	9	5	11
GRB7		up				8
KNTC2	up			up
KRT14	down	down	down	down		2		1
KRT17		down		down
KRT5		down		down		3		4
MELK	up			up
MIA		down	down	down		4	1	5
MLPH	down			down	10
MMP11		up	up	up		19	20	20
MYBL2	up			up	1			1
MYC		down				4
NAT1			up
PGR	down	down	up		9	7	10
PHGDH			down	down			6	9
RRM2		up				1
SFRP1		down	down	down		9	5	16
SLC39A6	down	down	up	up	1		13	12
TMEM45B	down	up			16	2
TYMS	up			up	1			1
UBE2T	up	up		up	1			3
The threshold to identify significant genes:
log2FoldChange > 1 or < -1
P-adjust value < 0.05
Table S4. 34 PAM50 genes. The table contains the expected expression trend (downregulated or upregulated) for the selected PAM50 genes. The last four columns represent the number of times the DGD model identified each gene as significant. Criteria for significance were a p-value lower than 0.05 and an absolute log2 fold change greater than 1.
