# Supplementary material for: N-of-one differential gene expression without control samples using a deep generative model
Source: Genome Biol. 2023 Nov 16;24:263. doi: 10.1186/s13059-023-03104-7 (PMC10655485; doi:10.1186/s13059-023-03104-7)
Supplement: Supplementary file 6 — Additional file 6: Table S5. Number of cancer driver genes. [file 13059_2023_3104_MOESM6_ESM.xlsx]

## Sheet: Hoja 1
Table S5 Number of cancer driver genes
Cancer type	# of Driver genes
Acute Myeloid Leukemia	76
Adrenocortical Carcinoma	351
Bladder Urothelial Carcinoma	636
Brain Lower Grade Glioma	458
Breast Carcinoma	308
Cervical squamous cell carcinoma	332
Cholangiocarcinoma	52
Colon Adenocarcinoma	204
Esophageal	643
Glioblastoma multiforme	79
Head and Neck squamous cell carcinoma	261
Kidney Chromophobe	273
Kidney Renal Clear Cell Carcinoma	29
Kidney Renal Papillary Cell Carcinoma	364
Liver Hepatocellular Carcinoma	409
Lung Adenocarcinoma	152
Lung squamous cell carcinoma	391
Lymphoid Neoplasm Diffuse Large B−cell Lymphoma	7
Mesothelioma	96
Ovarian serous cystadenocarcinoma	363
Pancreatic adenocarcinoma	45
Prostate Adenocarcinoma	108
Rectum adenocarcinoma	199
Sarcoma	264
Skin Cutaneous Melanoma	312
Stomach Adenocarcinoma	237
Testicular Germ Cell Tumors	138
Thymoma	22
Thyroid Carcinoma	351
Uterine Carcinosarcoma	93
Uterine Corpus Endometrial Carcinoma	296
Table S5. Number of cancer driver genes. This table shows the number of driver genes for each cancer type. The driver genes are obtained from DiverDBv3 (Methods).
